# Supplementary material for: The effects of slope gradient and soil depth on soil physicochemical properties in the Achew small-scale irrigation area, Southwest Ethiopia
Source: PLoS One. 2025 Oct 21;20(10):e0333894. doi: 10.1371/journal.pone.0333894 (PMC12539739; doi:10.1371/journal.pone.0333894)
Supplement: S1 File — (XLSX) [file pone.0333894.s001.xlsx]

## Sheet: Sheet1
				S1 Soil laboratory Results(Row data) of Achewa small-scale irrigation site
depth			Depth	Slope	Sand	Silt	Clay	BD	TP	pH	EC	OM	TN	AVP	Ca	Mg	Na	K	PBS	Fe	Mn	Cu	Zn
1, (0-20)			1	US	30	34	36	1.36	48.68	5.56	1.63	2.62	0.21	21.54	5.02	3.02	0.51	0.25	35.92	15.6	8.31	2.54	2.14
2, (20-40cm)			1	US	34	33	33	1.35	49.06	6.1	1.23	2.55	0.2	22.12	5.25	3	0.62	0.24	36.01	16.9	9.12	2.32	2.32
US= upper slope			1	US	30	30	40	1.32	50.19	6.2	1.02	2.88	0.2	20.2	4.83	2.79	0.32	0.3	34.05	16.35	7.54	2.42	1.82
MS= middle slope			2	US	30	30	40	1.4	47.17	6.41	1.61	2.85	0.12	19.47	7.12	7.12	0.69	0.38	75.75	10.34	6.67	1.44	1.92
LS= lower slope			2	US	30	29	41	1.39	47.55	6.51	1.32	2.31	0.15	20.63	7.32	6.72	0.84	0.28	79.16	10.41	7.36	1.98	2.22
			2	US	26	33	41	1.41	46.79	6.65	1.58	2.44	0.11	18.23	7.84	5.34	0.67	0.27	69.9	8.25	6.78	2.08	1.22
			1	MS	35	27	38	1.33	49.81	7	1.82	3.57	0.2	23.9	5.97	4.97	0.45	0.29	41.42	16.12	10.37	2.91	2.1
			1	MS	47	21	32	1.27	52.08	7.23	1.74	3.61	0.22	25.5	5.24	5.7	0.38	0.32	44.01	15.56	11.12	2.87	1.97
			1	MS	33.5	23	43.5	1.3	50.94	7.2	1.52	3.52	0.18	23.36	6.02	5.12	0.34	0.3	43.31	15.46	9.45	3.51	2.45
			2	MS	30	33	37	1.4	47.17	7.11	1.41	2.78	0.16	19.84	9.5	6.5	0.36	0.4	66.48	8.3	6.23	2.1	1.8
			2	MS	38	27	35	1.39	47.55	7.13	1.66	2.71	0.17	21.14	8.54	7.54	0.54	0.47	70.77	9.2	5.47	2.2	1.4
			2	MS	32	26	42	1.39	47.55	7.23	1.39	2.41	0.13	20.31	8.02	7.02	0.41	0.37	65.37	9.6	6.74	2.31	2.1
			1	LS	19	25	56	1.29	51.32	7.3	1.65	4.21	0.27	27.1	6.4	4.4	0.48	0.38	34.81	20.13	14.21	3.59	2.59
			1	LS	17	26	57	1.27	52.08	7.29	1.98	4.52	0.25	25.93	5.9	5.4	0.48	0.34	39.24	21.3	12.32	3.38	2.23
			1	LS	20	30	50	1.27	52.08	7.33	1.78	3.66	0.28	26.36	6.7	5	0.72	0.4	39.45	19.5	16.23	3.75	1.73
			2	LS	17	23	60	1.32	50.19	7.21	1.25	3.21	0.13	25.94	11.2	7.2	0.73	0.53	74.3	11.3	8.2	1.22	1
			2	LS	15	24	61	1.3	50.94	7.26	1.52	2.72	0.16	25.6	9.6	6.8	0.86	0.41	69.73	12.47	8.45	2.34	1.02
			2	LS	14	27	59	1.29	51.32	7.29	1.71	2.81	0.18	25.11	11.5	7.5	0.82	0.55	81.12	10.01	7.1	2.67	0.98
																			Sand	Silt	Clay	Bd	TP	pH	EC	OM	OC	TN	AVP	Ca	Mg	Na	K	CEC	PBS	Fe	Mn	Cu	Zn
																		Sand	1
																		Silt	0.033	1
																		Clay	-.919**	-0.424	1
																		Bd	0.328	.580*	-.526*	1
																		TP	-0.328	-.580*	.526*	-1.000**	1
																		pH	-0.281	-.701**	.531*	-0.445	0.445	1
																		EC	-0.103	-0.21	0.176	-0.362	0.362	0.403	1
																		OM	-0.205	-.486*	0.378	-.748**	.748**	.495*	.580*	1
																		OC	-0.207	-.485*	0.379	-.749**	.749**	.495*	.580*	1.000**	1
																		TN	-0.106	-0.103	0.137	-.729**	.730**	0.148	0.433	.726**	.726**	1
																		AVP	-0.437	-.639**	.648**	-.896**	.896**	.572*	0.436	.733**	.733**	.653**	1
																		Ca	-.518*	-0.18	.541*	0.146	-0.146	.474*	-0.073	-0.29	-0.29	-.504*	0.087	1
																		Mg	-0.171	-0.396	0.311	0.216	-0.216	.586*	0.174	-0.18	-0.181	-.529*	0.01	.790**	1
																		Na	-.556*	0.07	.477*	0.042	-0.042	0.015	0.027	-0.32	-0.319	-0.255	0.151	.538*	0.417	1
																		K	-.495*	-0.389	.602**	-0.184	0.184	.609**	0.106	0.071	0.07	-0.13	0.375	.836**	.712**	0.358	1
																		CEC	-0.305	-0.359	0.418	-.766**	.766**	.507*	0.443	.846**	.846**	.836**	.808**	-0.18	-0.276	-0.272	0.168	1
																		PBS	-0.207	-0.05	0.207	.496*	-.496*	0.211	-0.13	-.556*	-.556*	-.779**	-0.308	.821**	.869**	.593**	.559*	-.631**	1
																		Fe	-0.121	-0.162	0.173	-.737**	.737**	0.016	0.313	.772**	.773**	.890**	.622**	-.657**	-.663**	-0.28	-0.327	.780**	-.875**	1
																		Mn	-0.234	-0.25	0.311	-.748**	.748**	0.322	.469*	.794**	.795**	.858**	.743**	-0.404	-0.382	-0.068	-0.111	.850**	-.656**	.859**	1
																		Cu	-0.075	-0.225	0.157	-.685**	.685**	0.344	.538*	.693**	.694**	.840**	.555*	-0.456	-0.405	-0.337	-0.198	.775**	-.686**	.754**	.784**	1
																		Zn	0.406	0.064	-0.393	-0.047	0.048	-0.234	0.062	0.349	0.349	0.445	-0.024	-.772**	-.523*	-.552*	-.657**	0.274	-.641**	.554*	0.382	.469*	1
																		** Correlation is significant at the 0.01 level (2-tailed).
																		* Correlation is significant at the 0.05 level (2-tailed).
